# Supplementary material for: Functional Characterization of GhACX3 Gene Reveals Its Significant Role in Enhancing Drought and Salt Stress Tolerance in Cotton
Source: Front Plant Sci. 2021 Aug 10;12:658755. doi: 10.3389/fpls.2021.658755 (PMC8382881; doi:10.3389/fpls.2021.658755)
Supplement: Supplementary Table 1 — Physiochemical properties of the proteins encoded by the GhACX3 genes. [file Table_1.XLSX]

## Sheet: Sheet1
Table S1: Physiochemical properties of the three cotton genomes (G. hirsurtum, G.raimondii and G.arboreum) proteins encoded by the ACX3 genes
Gene ID	Gene Name	Description	Chromosome	Start	End	Strand	Length (bp)	Transcript Length (bp)	CDS Length (bp)	CDS GC Content (%)	Exon Number	Mean Exon Length (bp)	Mean Intron Length (bp)	Protein Length (aa)	Molecular Weight (kDa)	Charge	Isoelectric Point	Grand Average of Hydropathy
Gh_A01G0141	ACX3	Acyl-coenzyme A oxidase 3, peroxisomal	A01	1303840	1308420	-	4581	2085	2085	42.6	13	160.4	208	694	78.07	14	8.265	-0.272
Gh_A01G0142	ACX3	Acyl-coenzyme A oxidase 3, peroxisomal	A01	1312324	1323339	-	11016	2019	2019	43.1	13	155.3	749.8	672	75.92	19	8.636	-0.252
Gh_A03G1360	ACX3	Acyl-coenzyme A oxidase 3, peroxisomal	A03	92494186	92497643	+	3458	1920	1920	44.4	12	160	139.8	639	72.041	22	9.091	-0.222
Gh_A07G1442	ACX1	Peroxisomal acyl-coenzyme A oxidase 1	A07	40009589	40011315	+	1727	477	477	43.2	6	79.5	250	158	17.326	-3.5	4.972	0.059
Gh_A07G1965	ACX1	Peroxisomal acyl-coenzyme A oxidase 1	A07	75619687	75623697	-	4011	1002	1002	42.2	8	125.3	429.9	333	36.864	-14	4.627	-0.064
Gh_A09G1758	ACX1	Peroxisomal acyl-coenzyme A oxidase 1	A09	70935830	70942048	-	6219	1995	1995	44.4	14	142.5	324.9	664	74.489	8.5	7.209	-0.224
Gh_A10G0763	Acx	Acyl-coenzyme A oxidase, peroxisomal	A10	14631162	14633872	+	2711	2070	2070	45.4	7	295.7	106.8	689	77.177	18.5	8.384	-0.224
Gh_A11G1832	ACX2	Acyl-coenzyme A oxidase 2, peroxisomal	A11	39837555	39841471	-	3917	2067	2067	43.4	7	295.3	308.3	688	77.273	18	8.677	-0.235
Gh_A11G2972	ACX1	Peroxisomal acyl-coenzyme A oxidase 1	scaffold2725_A11	37452	42474	+	5023	1995	1995	44.2	14	142.5	232.9	664	74.702	9.5	7.467	-0.223
Gh_A12G1288	ACX3	Acyl-coenzyme A oxidase 3, peroxisomal	A12	68276181	68283563	-	7383	2031	2031	44.5	13	156.2	446	676	75.924	13	8.011	-0.239
Gh_A12G1964	ACX1	Peroxisomal acyl-coenzyme A oxidase 1	A12	82477984	82483154	+	5171	1824	1824	44.3	12	152	304.3	607	67.899	5.5	7.017	-0.189
Gh_D01G0186	ACX3	Acyl-coenzyme A oxidase 3, peroxisomal	D01	1525799	1531519	-	5721	2013	2013	43.4	13	154.8	309	670	75.597	14	8.168	-0.235
Gh_D01G0187	ACX3	Acyl-coenzyme A oxidase 3, peroxisomal	D01	1534805	1541617	-	6813	2019	2019	43.5	13	155.3	399.5	672	75.797	19	8.641	-0.236
Gh_D02G1800	ACX3	Acyl-coenzyme A oxidase 3, peroxisomal	D02	60779009	60782479	+	3471	2025	2025	44.7	13	155.8	120.5	674	75.794	18	8.568	-0.235
Gh_D09G1867	ACX1	Peroxisomal acyl-coenzyme A oxidase 1	D09	46195913	46202151	-	6239	2076	2076	43.8	13	159.7	346.9	691	77.534	6	6.943	-0.146
Gh_D10G2577	Acx	Acyl-coenzyme A oxidase, peroxisomal	scaffold4472_D10	2832	5449	-	2618	1944	1944	44.7	7	277.7	112.3	647	72.538	16	8.258	-0.182
Gh_D11G0264	ACX1	Peroxisomal acyl-coenzyme A oxidase 1	D11	2255818	2260920	-	5103	1995	1995	44.2	14	142.5	239.1	664	74.633	9	7.451	-0.206
Gh_D11G2205	ACX2	Acyl-coenzyme A oxidase 2, peroxisomal	D11	35858786	35862712	+	3927	2067	2067	43.4	7	295.3	310	688	77.154	19	8.719	-0.239
Gh_D12G1410	ACX3	Acyl-coenzyme A oxidase 3, peroxisomal	D12	43363720	43369229	-	5510	2031	2031	44.6	13	156.2	289.9	676	75.966	14	8.068	-0.238
Gh_D12G2143	ACX1	Peroxisomal acyl-coenzyme A oxidase 1	D12	54477622	54483238	+	5617	1995	1995	44.3	14	142.5	278.6	664	74.87	9	7.314	-0.239
Ga01G0217	ACX3	Acyl-coenzyme A oxidase 3, peroxisomal	Chr01	1610020	1614521	-	4502	2013	2013	42.8	13	154.8	207.4	670	75.627	12.5	8.089	-0.241
Ga01G0218	ACX3	Acyl-coenzyme A oxidase 3, peroxisomal	Chr01	1618499	1625394	-	6896	2019	2019	43.2	13	155.3	406.4	672	75.809	19.5	8.64	-0.25
Ga03G2061	ACX3	Acyl-coenzyme A oxidase 3, peroxisomal	Chr03	127186896	127190353	+	3458	2028	2028	44.3	13	156	119.2	675	75.89	21.5	8.998	-0.212
Ga09G1364	ACX1	Peroxisomal acyl-coenzyme A oxidase 1	Chr09	69636050	69638208	-	2159	492	492	41.3	6	82	333.4	163	18.054	-1.5	5.703	0.158
Ga09G2200	ACX1	Peroxisomal acyl-coenzyme A oxidase 1	Chr09	79674982	79681229	-	6248	1995	1995	44.4	14	142.5	327.2	664	74.549	8.5	7.209	-0.219
Ga10G2148	Acx	Acyl-coenzyme A oxidase, peroxisomal	Chr10	113166272	113168982	-	2711	2040	2040	45.8	8	255	95.9	679	76.15	17.5	8.261	-0.211
Ga11G1612	ACX2	Acyl-coenzyme A oxidase 2, peroxisomal	Chr11	63108379	63112435	-	4057	2067	2067	43.4	7	295.3	331.7	688	77.329	17.5	8.672	-0.236
Ga11G3843	ACX1	Peroxisomal acyl-coenzyme A oxidase 1	Chr11	122100317	122105384	+	5068	1950	1950	44.3	14	139.3	239.8	649	73.227	10.5	7.623	-0.229
Ga12G0637	ACX1	Peroxisomal acyl-coenzyme A oxidase 1	Chr12	5679364	5685005	-	5642	1995	1995	44.2	14	142.5	280.5	664	74.834	10	7.56	-0.244
Ga12G1472	ACX3	Acyl-coenzyme A oxidase 3, peroxisomal	Chr12	21972016	21979398	+	7383	2031	2031	44.5	13	156.2	446	676	75.91	13	8.011	-0.24
Ga14G0676	ACX1	Peroxisomal acyl-coenzyme A oxidase 1	tig00007898	9608	13624	+	4017	963	963	41.4	8	120.4	436.3	320	35.278	-7.5	5.044	-0.036
Gorai.002G020600	ACX3	Acyl-coenzyme A oxidase 3, peroxisomal	Chr02	1400553	1405790	-	5238	2203	2085	42.9	14	157.4	230.8	694	78.095	14.5	8.268	-0.272
Gorai.002G020700	ACX3	Acyl-coenzyme A oxidase 3, peroxisomal	Chr02	1408936	1416027	-	7092	2296	2019	43.5	13	176.6	399.7	672	75.773	19	8.592	-0.237
Gorai.005G198300	ACX3	Acyl-coenzyme A oxidase 3, peroxisomal	Chr05	57287269	57290886	+	3618	2173	2025	44.5	13	167.2	120.4	674	75.749	18	8.568	-0.218
Gorai.006G213900	ACX1	Peroxisomal acyl-coenzyme A oxidase 1	Chr06	46771780	46778442	-	6663	2403	1995	44.5	14	171.6	327.7	664	74.481	6	6.986	-0.221
Gorai.007G028900	ACX1	Peroxisomal acyl-coenzyme A oxidase 1	Chr07	1976797	1982431	-	5635	2501	1995	44.2	14	178.6	241.1	664	74.621	9	7.452	-0.187
Gorai.007G240800	ACX2	Acyl-coenzyme A oxidase 2, peroxisomal	Chr07	34010233	34014569	+	4337	2481	2067	43.4	7	354.4	309.3	688	77.168	20	8.824	-0.24
Gorai.008G155500	ACX3	Acyl-coenzyme A oxidase 3, peroxisomal	Chr08	41539913	41545959	-	6047	2531	2031	44.6	13	194.7	293	676	75.881	13	7.953	-0.227
Gorai.008G233600	ACX1	Peroxisomal acyl-coenzyme A oxidase 1	Chr08	52007752	52014001	+	6250	2397	1995	44.3	15	159.8	273.4	664	74.876	9.5	7.431	-0.238
Gorai.011G112800	Acx	Acyl-coenzyme A oxidase, peroxisomal	Chr11	14102454	14105542	-	3089	2419	2070	45.6	7	345.6	111.7	689	77.029	16	8.093	-0.219
