# Supplementary material for: Functional Characterization of GhACX3 Gene Reveals Its Significant Role in Enhancing Drought and Salt Stress Tolerance in Cotton
Source: Front Plant Sci. 2021 Aug 10;12:658755. doi: 10.3389/fpls.2021.658755 (PMC8382881; doi:10.3389/fpls.2021.658755)
Supplement: Supplementary Table 2 — Selective pressure of homologous genes among G. arboreum, G. raimondii and G. hirsutum. [file Table_2.XLSX]

## Sheet: Sheet1
Selective pressure of homologous genes among G. arboreum, G. raimondii and G. hirsutum
Gene 1	Gene 2	Ka	Ks	Ka_Ks	Duplicate	Purifying selection
Gh_A01G0141.1	Ga01G0217.1	0.00386578	0.0292008	0.132386	segmental	YES
Gh_A02G0305.1	Ga01G0217.1	1.1429	2.21825	0.515228	segmental	YES
Gh_A03G1360.1	Ga01G0218.1	0.129873	0.565663	0.229594	segmental	YES
Gh_A07G1442.1	Ga03G2061.1	0.79344	1.9491	0.40708	segmental	YES
Gh_A07G1965.1	Ga03G2061.1	0.955591	2.38185	0.401196	segmental	YES
Gh_A07G1965.1	Ga09G1364.1	0.0359514	0.0917053	0.392032	segmental	YES
Gh_A09G1758.1	Ga09G1364.1	0.168054	0.548333	0.306482	segmental	YES
Ga01G0217.1	Gorai.002G020600.1	0.00451469	0.0476531	0.0947407	segmental	YES
Ga01G0218.1	Gorai.002G020600.1	0.0485515	0.24026	0.202079	segmental	YES
Ga01G0218.1	Gorai.002G020700.1	0.0097094	0.0220078	0.44118	segmental	YES
Ga01G0217.1	Gorai.002G020700.1	0.0492307	0.255644	0.192575	segmental	YES
Ga03G2061.1	Gorai.005G198300.1	0.0103578	0.032858	0.31523	segmental	YES
Ga12G1472.1	Gorai.005G198300.1	0.101711	0.441803	0.230218	segmental	YES
Ga09G2200.1	Gorai.006G213900.1	0.00329128	0.0483861	0.0680212	segmental	YES
Ga12G0637.1	Gorai.006G213900.1	0.0736428	0.38844	0.189586	segmental	YES
Ga11G3843.1	Gorai.007G028900.1	0.00776728	0.0577535	0.13449	segmental	YES
Ga12G0637.1	Gorai.007G028900.1	0.058358	0.311193	0.18753	segmental	YES
Ga11G1612.1	Gorai.007G240800.1	0.0095802	0.05084	0.188438	segmental	YES
Ga10G2148.1	Gorai.007G240800.1	0.0812431	0.546952	0.148538	segmental	YES
Ga12G1472.1	Gorai.008G155500.1	0.00774117	0.0172236	0.449452	segmental	YES
Ga01G0217.1	Gorai.008G155500.1	0.0816855	0.55409	0.147423	segmental	YES
Ga12G0637.1	Gorai.008G233600.1	0.0026287	0.0372611	0.070548	segmental	YES
Ga11G3843.1	Gorai.008G233600.1	0.0571871	0.309237	0.18493	segmental	YES
Ga10G2148.1	Gorai.011G112800.1	0.0113743	0.039004	0.291619	segmental	YES
Ga11G1612.1	Gorai.011G112800.1	0.0774745	0.567392	0.136545	segmental	YES
Gh_D01G0186.1	Gorai.002G020600.1	0.00322581	0.0290215	0.111153	segmental	YES
Gh_D01G0186.1	Gorai.002G020700.1	0.0486027	0.236291	0.20569	segmental	YES
Gh_D01G0187.1	Gorai.002G020700.1	0.00193289	0.00870995	0.221917	segmental	YES
Gh_D01G0187.1	Gorai.002G020600.1	0.0458335	0.227819	0.201184	segmental	YES
Gh_D02G1800.1	Gorai.005G198300.1	0.00386537	0.00646904	0.597517	segmental	YES
Gh_D02G1800.1	Gorai.008G155500.1	0.0997084	0.445133	0.223997	segmental	YES
Gh_D09G1867.1	Gorai.006G213900.1	0.00395214	0.0150489	0.262621	segmental	YES
Gh_D09G1867.1	Gorai.008G233600.1	0.0750755	0.378127	0.198546	segmental	YES
Gh_D10G2577.1	Gorai.011G112800.1	0.00338658	0.00872261	0.388253	segmental	YES
Gh_D10G2577.1	Gorai.007G240800.1	0.0688622	0.527163	0.130628	segmental	YES
Gh_D11G0264.1	Gorai.007G028900.1	0.00428478	0.0226473	0.189196	segmental	YES
Gh_D11G0264.1	Gorai.008G233600.1	0.0558778	0.309581	0.180495	segmental	YES
Gh_D11G2205.1	Gorai.007G240800.1	0.00190658	0.00823336	0.231568	segmental	YES
Gh_D11G2205.1	Gorai.011G112800.1	0.0753763	0.537173	0.14032	segmental	YES
Gh_D12G1410.1	Gorai.008G155500.1	0.00257097	0.010726	0.239696	segmental	YES
Gh_D12G1410.1	Gorai.002G020600.1	0.0807175	0.552805	0.146014	segmental	YES
Gh_D12G2143.1	Gorai.008G233600.1	0.00196991	0.0064505	0.305388	segmental	YES
Gh_D12G2143.1	Gorai.007G028900.1	0.0583348	0.314914	0.185241	segmental	YES
