# Supplementary material for: Functional Characterization of GhACX3 Gene Reveals Its Significant Role in Enhancing Drought and Salt Stress Tolerance in Cotton
Source: Front Plant Sci. 2021 Aug 10;12:658755. doi: 10.3389/fpls.2021.658755 (PMC8382881; doi:10.3389/fpls.2021.658755)
Supplement: Supplementary Table 3 — List of all the primers used in this study. [file Table_3.XLSX]

## Sheet: Sheet1
	List of primers for the RT-qPCR profiling of the GhACX3 gene under drought and salt stress
	Gene ID	Forward(5'-3')	Reverse(5'-3')
	Gh_A01G0141	TAACCAGTCGATGGAGCAGC	ACCATCCTTTAAACGCCCCC
	Gh_A02G0491	AGCTGACCAGCTTGATCGAC	CAGTGTCGGATGATACCCCG
	Gh_A09G0992	GGTCCCGTTGCTCAAACATT	ACATCTGGTATCACTTCCTCGC
	Gh_A09G2434	TGAGGGACAAAAACGCTGGA	AGGCAGAAGTTTTTATCTGGTTGG
	Gh_A10G0763	TCTTTGGGGAGGTTCAGTGC	GCCGTGGTGTAGTTCTGTCA
	Gh_A11G1832	AGCTACATGAGAGGGAGGCA	ACCAACCCGAAAAGCTGTCT
	Gh_A11G2972	TTTGGTTCGCATAATGGTGGC	TCATTGGCTTCCAATCTTCGAGT
	Gh_A12G1288	GCTCAGAAGCCAAACAAGGC	GACACTGTGAGACTTCCGCA
	Gh_A13G2171	GCGCTTGGGAGGGAATTACT	TCCCAGGTGCCTTAAAGCTG
	Gh_D01G0186	GGAAGTTGATTGACCGGCAC	AAACGAACACCTTCCCTCCC
	Gh_D09G1012	GGTCCCGTTGCTCAAACATT	ACATCTGGTATCACTTCCTCGC
	Gh_D09G1569	ACTTGCTCGCATGTTGGGTA	CGGCCAAAATTCCATTGCCA
	Gh_D10G2577	GACGTACATGCACTTTCCGC	AACCGGTTGACAGCAGCATA
	Gh_D11G0264	TTTGGTTCGCATAATGGTGGC	ACTGGCTTGCAATCTTTGGGT
	Gh_D12G1410	CGCTCAGATGCAGCCAATTC	GACACTGTGAGACTTCCGCA
	Ghactin	ATCCTCCGTCTTGACCTTG	TGTCCGTCAGGCAACTCAT
	Atactin2	TTGTGCTGGATTCTGGTGATGG	CCGCTCTGCTG TTGTGGTG
	Primers for the RT-qPCR profiling of the stress responsive genes in VIGS and overexpressed plants under drought and salt stress
	Gene ID	Forward(5'-3')	Reverse(5'-3')
	AB15	AGAGGGATAGCGAACGAGTCTAGTC	GTTCGGGTTTGGATTAGGTTTAGG
	RD22	ACTTGGTAAATATCACGTCAGGGCT	CTGAGGTGTTCTTGTGGCATACC
	P5CS	GAGCAATGGAGTCACTTTGTATGG	TTCCTCTCATTATCCATCTCGTTG
	MYB	GGTTCTTGCAAAGCCAGTCG	CCCCAACCCACCACGAAATA
	GhP5CS	TGCGAAAGCTTTTTCATCATTGG	CCAAAAGCGAAGGGGACTGA
	GhGT2	CAACAATGGCCTCCTCCACG	CCACATTGCCTTTGTCAGCTT
	Primers used in GFP (subcellular localization)
	Gene ID	Forward(5'-3')	Reverse(5'-3')			function
	Gh_D01G0186	GAGAACACGGGGGACTCTAGAATGGAACAAGCTTTCAAAAGA	ACCCATGTTAATTAAGGATCCAACCGAAGACCAAGCGTTTGC			GFP Marker
